# Supplementary material for: Dual Biopolymer Layer Using Nanoparticles with Active Substance Enclosed in Microcapsules: Innovative Solution for Slow Release of Ginkgo biloba L. Extract for Potential Therapies
Source: Int J Mol Sci. 2025 Mar 27;26(7):3066. doi: 10.3390/ijms26073066 (PMC11988488; doi:10.3390/ijms26073066)
Supplement: Supplementary file 1 [file ijms-26-03066-s001.zip]

Archive with 1 entries (1 files):
- ijms-3513669-supplementary.pdf
